# Supplementary material for: Novel methylation-related long non-coding RNA clinical outcome prediction method: the clinical phenotype and immune infiltration research in low-grade gliomas
Source: Front Oncol. 2023 May 9;13:1177120. doi: 10.3389/fonc.2023.1177120 (PMC10203515; doi:10.3389/fonc.2023.1177120)
Supplement: Supplementary file 1 [file Table_1.xls]

METTL3	m6A regulators
METTL14	m6A regulators
METTL16	m6A regulators
WTAP	m6A regulators
VIRMA	m6A regulators
RBM15	m6A regulators
RBM15B	m6A regulators
ZC3H13	m6A regulators
FTO	m6A regulators
ALKBH5	m6A regulators
YTHDC1	m6A regulators
YTHDC2	m6A regulators
YTHDF1	m6A regulators
YTHDF2	m6A regulators
YTHDF3	m6A regulators
IGF2BP1	m6A regulators
IGF2BP2	m6A regulators
IGF2BP3	m6A regulators
HNRNPA2B1	m6A regulators
HNRNPC	m6A regulators
RBMX	m6A regulators
LRPPRC	m6A regulators
FMR1	m6A regulators
TRMT6	m1A regulators
TRMT61A	m1A regulators
TRMT61B	m1A regulators
TRMT10C	m1A regulators
BMT2	m1A regulators
RRP8	m1A regulators
ALKBH1	m1A regulators
ALKBH3	m1A regulators
NOP2	m5C regulators
NSUN2	m5C regulators
NSUN3	m5C regulators
NSUN4	m5C regulators
NSUN5	m5C regulators
NSUN7	m5C regulators
DNMT1	m5C regulators
TRDMT1	m5C regulators
DNMT3A	m5C regulators
DNMT3B	m5C regulators
TET2	m5C regulators
YBX1	m5C regulators
ALYREF	m5C regulators
